# Supplementary material for: MicroRNA 34a–AXL Axis Regulates Vasculogenic Mimicry Formation in Breast Cancer Cells
Source: Genes (Basel). 2020 Dec 23;12(1):9. doi: 10.3390/genes12010009 (PMC7823537; doi:10.3390/genes12010009)
Supplement: Supplementary file 1 [file genes-12-00009-s001.zip]

Archive with 2 entries (2 files):
- Supplementary video 1.mp4
- Supplementary video 2.mp4
